# Supplementary material for: Genetic Variants in One-Carbon Metabolism and Their Effects on DHA Biomarkers in Pregnant Women: A Post-Hoc Analysis
Source: Nutrients. 2022 Sep 15;14(18):3801. doi: 10.3390/nu14183801 (PMC9506554; doi:10.3390/nu14183801)
Supplement: Supplementary file 1 [file nutrients-14-03801-s001.zip]

Archive with 1 entries (1 files):
- nutrients-1871471-supplementary.pdf
